# Supplementary material for: Evidence for extensive hybridisation and past introgression events in feather grasses using genome-wide SNP genotyping
Source: BMC Plant Biol. 2021 Nov 1;21:505. doi: 10.1186/s12870-021-03287-w (PMC8559405; doi:10.1186/s12870-021-03287-w)
Supplement: Supplementary file 1 — Additional file 1. Interactive box plots. [file 12870_2021_3287_MOESM1_ESM.zip]

Archive with 17 entries (17 files):
- AL.html
- CBL.html
- CL.html
- Col1L.html
- Col2L.html
- DDL.html
- DVL.html
- HLCol1.html
- HLCol2.html
- LG.html
- LHD.html
- LHTA.html
- LHV.html
- LigC.html
- LigIV.html
- SL.html
- WVS.html
